# Supplementary material for: Frozen bean curd-inspired xenogeneic acellular dermal matrix with triple pretreatment approach of freeze–thaw, laser drilling and ADSCs pre-culture for promoting early vascularization and integration
Source: Regen Biomater. 2022 Aug 4;9:rbac053. doi: 10.1093/rb/rbac053 (PMC9375572; doi:10.1093/rb/rbac053)
Supplement: rbac053_Supplementary_Data [file rbac053_supplementary_data.zip]

Archive with 2 entries (2 files):
- Supplementary Materials.docx
- Point to point response.docx
